# Supplementary material for: A Clozapine-Responsive GPCR-Based Gene Switch for Pharmacological Control of Gene Expression in Mammalian Cells and In Vivo
Source: Int J Mol Sci. 2026 Apr 9;27(8):3381. doi: 10.3390/ijms27083381 (PMC13116543; doi:10.3390/ijms27083381)
Supplement: Supplementary file 1 [file ijms-27-03381-s001.zip]

Archive with 1 entries (1 files):
- ijms-4161563-supplementary.pdf
